# Supplementary material for: Risk of SARS-CoV-2 Reinfections in a Prospective Inception Cohort Study: Impact of COVID-19 Vaccination
Source: J Clin Med. 2022 Jun 10;11(12):3352. doi: 10.3390/jcm11123352 (PMC9225121; doi:10.3390/jcm11123352)
Supplement: Supplementary file 1 [file jcm-11-03352-s001.zip]

Archive with 1 entries (1 files):
- jcm-1732020-supplementary.pdf
